# Supplementary material for: Prognostic Significance of mTOR Expression in Recurrence Following Hepatic Metastasectomy in Colorectal Cancer
Source: Life (Basel). 2025 May 29;15(6):877. doi: 10.3390/life15060877 (PMC12194524; doi:10.3390/life15060877)
Supplement: Supplementary file 1 [file life-15-00877-s001.zip]

Archive with 1 entries (1 files):
- life-3631276-supplementary.docx
